# Supplementary material for: Reduced Circulating MOTS-c Levels in Hashimoto’s Thyroiditis Reflect Integrated Autoimmune and Metabolic Dysregulation: A Cross-Sectional Study
Source: J Clin Med. 2026 May 22;15(11):4002. doi: 10.3390/jcm15114002 (PMC13257931; doi:10.3390/jcm15114002)
Supplement: Supplementary file 1 [file jcm-15-04002-s001.zip]

Archive with 1 entries (1 files):
- jcm-4298842-supplementary.pdf
